# Supplementary material for: First High-Density Linkage Map and Single Nucleotide Polymorphisms Significantly Associated With Traits of Economic Importance in Yellowtail Kingfish Seriola lalandi
Source: Front Genet. 2018 Apr 17;9:127. doi: 10.3389/fgene.2018.00127 (PMC5914296; doi:10.3389/fgene.2018.00127)
Supplement: FILE S1 — Sex-specific maker map for female and male yellowtail kingfish. [file Data_Sheet_1.zip]

Archive with 8 entries (7 files):
- Data Sheet 1/Supplementary Files S1-7/
- Data Sheet 1/Supplementary Files S1-7/Supplementary file S1. Sex-specific maps.docx
- Data Sheet 1/Supplementary Files S1-7/Supplementary file S2. Order24_mapped.xlsx
- Data Sheet 1/Supplementary Files S1-7/Supplementary file S3. Single locus model weight with linkage group.csv
- Data Sheet 1/Supplementary Files S1-7/Supplementary file S4. Gene Ontology and biological functions of significant SNPs for body weight.docx
- Data Sheet 1/Supplementary Files S1-7/Supplementary file S5. GWAS analysis for deformity.docx
- Data Sheet 1/Supplementary Files S1-7/Supplementary file S6. GWAS analysis for skin fluke.docx
- Data Sheet 1/Supplementary Files S1-7/Supplementary file S7. List of Significant SNPs Linked with Known Functions.docx
