# Supplementary material for: First High-Density Linkage Map and Single Nucleotide Polymorphisms Significantly Associated With Traits of Economic Importance in Yellowtail Kingfish Seriola lalandi
Source: Front Genet. 2018 Apr 17;9:127. doi: 10.3389/fgene.2018.00127 (PMC5914296; doi:10.3389/fgene.2018.00127)
Supplement: FILE S1 — Sex-specific maker map for female and male yellowtail kingfish. [file Data_Sheet_1.zip › Data Sheet 1/Supplementary Files S1-7/Supplementary file S2. Order24_mapped.xlsx]

## Sheet: order24_mapped
#marker_number	chromosome	distance	SNP	male_position	female_position[
13790097|F|0-25:C>G-25:C>G	24	0	C/G	0	0
13796901|F|0-33:A>T-33:A>T	24	0	A/T	0	0
13801234|F|0-6:T>C-6:T>C	24	0	T/C	0	0
13797199|F|0-36:A>G-36:A>G	24	0.405	A/G	0	0.81
20269941|F|0-55:C>T-55:C>T	24	0.565	C/T	0.16	0.97
13794430|F|0-15:C>T-15:C>T	24	1.635	C/T	0.16	3.11
13794136|F|0-66:T>C-66:T>C	24	1.635	T/C	0.16	3.11
13796712|F|0-56:C>T-56:C>T	24	1.635	C/T	0.16	3.11
13801996|F|0-47:G>C-47:G>C	24	1.635	G/C	0.16	3.11
13796926|F|0-45:C>G-45:C>G	24	1.715	C/G	0.32	3.11
13790034|F|0-31:G>T-31:G>T	24	1.715	G/T	0.32	3.11
13787815|F|0-30:C>A-30:C>A	24	1.715	C/A	0.32	3.11
13796253|F|0-43:C>T-43:C>T	24	1.795	C/T	0.32	3.27
13794334|F|0-37:A>T-37:A>T	24	1.875	A/T	0.32	3.43
13785141|F|0-12:C>G-12:C>G	24	1.955	C/G	0.48	3.43
13799142|F|0-42:C>A-42:C>A	24	2.12	C/A	0.48	3.76
13787766|F|0-48:A>T-48:A>T	24	2.36	A/T	0.48	4.24
13791872|F|0-65:T>C-65:T>C	24	2.525	T/C	0.48	4.57
13798773|F|0-20:A>C-20:A>C	24	2.525	A/C	0.48	4.57
13798779|F|0-52:C>T-52:C>T	24	2.605	C/T	0.48	4.73
13789743|F|0-60:G>A-60:G>A	24	2.605	G/A	0.48	4.73
13786492|F|0-53:T>C-53:T>C	24	2.605	T/C	0.48	4.73
13796983|F|0-53:T>G-53:T>G	24	2.605	T/G	0.48	4.73
13790573|F|0-63:A>C-63:A>C	24	2.77	A/C	0.81	4.73
13795380|F|0-12:T>A-12:T>A	24	2.77	T/A	0.81	4.73
13786179|F|0-35:A>G-35:A>G	24	2.85	A/G	0.97	4.73
13799316|F|0-31:C>T-31:C>T	24	3.175	C/T	1.62	4.73
13792325|F|0-44:C>G-44:C>G	24	3.335	C/G	1.94	4.73
13791280|F|0-9:G>A-9:G>A	24	3.495	G/A	2.26	4.73
13801893|F|0-66:A>C-66:A>C	24	3.575	A/C	2.26	4.89
13801959|F|0-36:T>C-36:T>C	24	3.9	T/C	2.91	4.89
13792279|F|0-17:C>T-17:C>T	24	3.9	C/T	2.91	4.89
13787201|F|0-49:C>A-49:C>A	24	3.9	C/A	2.91	4.89
13795972|F|0-24:A>C-24:A>C	24	3.98	A/C	3.07	4.89
13792811|F|0-9:A>G-9:A>G	24	4.06	A/G	3.23	4.89
13797187|F|0-49:G>C-49:G>C	24	4.06	G/C	3.23	4.89
20269990|F|0-66:A>G-66:A>G	24	4.14	A/G	3.39	4.89
13790078|F|0-56:G>C-56:G>C	24	4.385	G/C	3.88	4.89
13800843|F|0-58:A>G-58:A>G	24	4.385	A/G	3.88	4.89
13794533|F|0-41:C>T-41:C>T	24	4.545	C/T	4.04	5.05
20270235|F|0-27:T>A-27:T>A	24	4.87	T/A	4.69	5.05
13786806|F|0-34:T>C-34:T>C	24	5.03	T/C	5.01	5.05
13786129|F|0-59:A>T-59:A>T	24	5.195	A/T	5.34	5.05
13797282|F|0-43:A>C-43:A>C	24	5.275	A/C	5.34	5.21
13786437|F|0-61:C>T-61:C>T	24	5.435	C/T	5.5	5.37
13794705|F|0-39:C>G-39:C>G	24	5.68	C/G	5.66	5.7
13796294|F|0-10:G>A-10:G>A	24	5.68	G/A	5.66	5.7
13795169|F|0-37:C>T-37:C>T	24	5.84	C/T	5.98	5.7
13799653|F|0-30:G>T-30:G>T	24	6.245	G/T	6.79	5.7
13798670|F|0-45:C>A-45:C>A	24	6.245	C/A	6.79	5.7
13800462|F|0-18:A>T-18:A>T	24	6.41	A/T	7.12	5.7
13800005|F|0-49:G>T-49:G>T	24	6.815	G/T	7.93	5.7
20270409|F|0-6:A>T-6:A>T	24	7.055	A/T	8.25	5.86
13787041|F|0-18:T>A-18:T>A	24	7.545	T/A	9.23	5.86
13798566|F|0-59:A>G-59:A>G	24	8.115	A/G	10.37	5.86
13801415|F|0-52:T>A-52:T>A	24	8.355	T/A	10.85	5.86
13795972|F|0-26:C>T-26:C>T	24	8.52	C/T	11.18	5.86
13793778|F|0-32:G>C-32:G>C	24	8.68	G/C	11.5	5.86
13800462|F|0-7:G>A-7:G>A	24	8.84	G/A	11.82	5.86
13802744|F|0-47:G>A-47:G>A	24	9.41	G/A	12.96	5.86
13798152|F|0-34:C>T-34:C>T	24	9.655	C/T	13.45	5.86
13799293|F|0-6:G>A-6:G>A	24	9.98	G/A	14.1	5.86
13790022|F|0-47:C>T-47:C>T	24	10.385	C/T	14.91	5.86
13790155|F|0-43:T>C-43:T>C	24	11.035	T/C	16.21	5.86
13800033|F|0-67:C>G-67:C>G	24	11.69	C/G	17.52	5.86
13796164|F|0-31:C>T-31:C>T	24	12.015	C/T	18.17	5.86
13794461|F|0-27:T>G-27:T>G	24	12.175	T/G	18.49	5.86
13791089|F|0-54:A>G-54:A>G	24	12.335	A/G	18.81	5.86
13799293|F|0-20:A>T-20:A>T	24	12.335	A/T	18.81	5.86
13796214|F|0-26:T>A-26:T>A	24	12.335	T/A	18.81	5.86
13795894|F|0-7:G>C-7:G>C	24	12.58	G/C	19.3	5.86
13796549|F|0-7:C>T-7:C>T	24	12.985	C/T	20.11	5.86
13796891|F|0-30:T>C-30:T>C	24	13.225	T/C	20.59	5.86
13801461|F|0-5:T>G-5:T>G	24	13.55	T/G	21.24	5.86
13791212|F|0-31:T>G-31:T>G	24	14.535	T/G	23.21	5.86
13802114|F|0-5:A>G-5:A>G	24	15.605	A/G	25.35	5.86
13787711|F|0-46:T>C-46:T>C	24	16.755	T/C	27.49	6.02
13789783|F|0-65:C>T-65:C>T	24	17	C/T	27.98	6.02
13794805|F|0-30:C>T-30:C>T	24	17.735	C/T	29.45	6.02
13795439|F|0-41:C>G-41:C>G	24	18.72	C/G	31.42	6.02
13800555|F|0-32:C>G-32:C>G	24	19.705	C/G	33.39	6.02
13785971|F|0-62:G>A-62:G>A	24	20.525	G/A	35.03	6.02
13793866|F|0-29:G>C-29:G>C	24	21.175	G/C	36.33	6.02
13795350|F|0-15:A>T-15:A>T	24	21.58	A/T	37.14	6.02
13792754|F|0-18:C>A-18:C>A	24	22.07	C/A	38.12	6.02
13787369|F|0-33:G>A-33:G>A	24	22.885	G/A	39.75	6.02
13786839|F|0-31:A>G-31:A>G	24	23.54	A/G	41.06	6.02
13800808|F|0-51:C>T-51:C>T	24	24.44	C/T	42.86	6.02
13802917|F|0-56:A>G-56:A>G	24	25.01	A/G	44	6.02
13802189|F|0-52:A>G-52:A>G	24	25.255	A/G	44.49	6.02
13802921|F|0-27:C>T-27:C>T	24	25.66	C/T	45.3	6.02
13796543|F|0-29:C>T-29:C>T	24	25.74	C/T	45.46	6.02
13797321|F|0-54:C>T-54:C>T	24	25.9	C/T	45.78	6.02
13794074|F|0-36:G>T-36:G>T	24	25.9	G/T	45.78	6.02
13789542|F|0-57:C>T-57:C>T	24	25.9	C/T	45.78	6.02
13798598|F|0-39:C>T-39:C>T	24	25.98	C/T	45.78	6.18
13785471|F|0-34:T>C-34:T>C	24	26.14	T/C	45.78	6.5
13791837|F|0-54:A>G-54:A>G	24	26.22	A/G	45.78	6.66
13793652|F|0-53:C>G-53:C>G	24	26.3	C/G	45.78	6.82
13796743|F|0-17:C>T-17:C>T	24	27.12	C/T	45.78	8.46
13796917|F|0-61:T>C-61:T>C	24	27.12	T/C	45.78	8.46
