# Supplementary material for: First High-Density Linkage Map and Single Nucleotide Polymorphisms Significantly Associated With Traits of Economic Importance in Yellowtail Kingfish Seriola lalandi
Source: Front Genet. 2018 Apr 17;9:127. doi: 10.3389/fgene.2018.00127 (PMC5914296; doi:10.3389/fgene.2018.00127)
Supplement: FILE S1 — Sex-specific maker map for female and male yellowtail kingfish. [file Data_Sheet_1.zip › Data Sheet 1/Supplementary Files S1-7/Supplementary file S3. Single locus model weight with linkage group.csv]

CloneID	Chromosome	reference allele	AlleleID	AlleleSequenceREF	AlleleSequenceSNP	SNP	SnpPosition	P-Value	logPvalue	FDR	Proportion of Variance Explained
13793879|F|0-12:A>G-12:A>G	17	A/G	13793879|F|0--12:A>G	TGCAGATACAGTAGAGCTTTAAGCAAAACATAAGCAACAATGACAGTGCTTAATTTAGCCTGTTTGCAT	TGCAGATACAGTGGAGCTTTAAGCAAAACATAAGCAACAATGACAGTGCTTAATTTAGCCTGTTTGCAT	12:A>G	12	3.27E-07	6.48484745	0.004550324	0.041225451
13791643|F|0-7:G>A-7:G>A	23	G/A	13791643|F|0--7:G>A	TGCAGTAGCAGGTACATTGGGAGCAGGTATCTAGGGAGCAGTTTGCCTCTGGGCCTTAAATATGTGCTT	TGCAGTAACAGGTACATTGGGAGCAGGTATCTAGGGAGCAGTTTGCCTCTGGGCCTTAAATATGTGCTT	7:G>A	7	3.27E-07	6.48484745	0.002275162	0.041225451
13787370|F|0-65:A>T-65:A>T	12	A/T	13787370|F|0--65:A>T	TGCAGTGATATTGCATCATACTGATCCAACTTTGTCTGCATATTCCACATACTGTATTTGGGTTTATCA	TGCAGTGATATTGCATCATACTGATCCAACTTTGTCTGCATATTCCACATACTGTATTTGGGTTTTTCA	65:A>T	65	0.000171634	3.765397224	0.265002562	0.022532612
13791421|F|0-24:C>A-24:C>A	18	C/A	13791421|F|0--24:C>A	TGCAGGTCAAAATTTTAATTGGTCCATTACTTTGGACAAAAATGTGCAAAACTATTGACATTCCCATCA	TGCAGGTCAAAATTTTAATTGGTCAATTACTTTGGACAAAAATGTGCAAAACTATTGACATTCCCATCA	24:C>A	24	0.000217294	3.662952815	0.274501237	0.021832835
20269726|F|0-65:A>C-65:A>C	5	A/C	100004139|F|0--65:A>C	TGCAGCAAAGGTTTCATGTTTTATTTACAATTAGTGTTTACGTCAGCAAAGGTTGCTCCTCCCACATCA	TGCAGCAAAGGTTTCATGTTTTATTTACAATTAGTGTTTACGTCAGCAAAGGTTGCTCCTCCCACCTCA	65:A>C	65	0.000330123	3.481324466	0.352875891	0.020594061
13794558|F|0-5:C>T-5:C>T	6	C/T	13794558|F|0--5:C>T	TGCAGCTTAAATTAAATTGGACAGCTGATCCTCCAGAGGGAGCAGTTCCAGGATTTGATTTAACATTGT	TGCAGTTTAAATTAAATTGGACAGCTGATCCTCCAGAGGGAGCAGTTCCAGGATTTGATTTAACATTGT	5:C>T	5	0.000426015	3.370574914	0.394660473	0.019840043
13795114|F|0-43:C>T-43:C>T	15	C/T	100028725|F|0--43:C>T	TGCAGTAACAGCTGAGATATGCGAGTCGTGCTCGGCTCTAAAGCGGAGGCTGCGACTCCAGCGCAACAC	TGCAGTAACAGCTGAGATATGCGAGTCGTGCTCGGCTCTAAAGTGGAGGCTGCGACTCCAGCGCAACAC	43:C>T	43	0.000554397	3.256178832	0.453170939	0.019062397
13795626|F|0-14:T>C-14:T>C	16	T/C	13795626|F|0--14:T>C	TGCAGTTTTTTGGCTCTTCTGTGTTGGCTTCACTTTTCAGCCCTGGAGTTCGGTGCTTGACTCTTACAC	TGCAGTTTTTTGGCCTTTCTGTGTTGGCTTCACTTTTCAGCCCTGGAGTTCGGTGCTTGACTCTTACAC	14:T>C	14	0.001184967	2.926293568	0.715926439	0.016827943
13791069|F|0-45:T>G-45:T>G	11	T/G	13791069|F|0--45:T>G	TGCAGGAGCAATACCACTGGGTCTGAGTGTAACCAAATGCCTGTCTTCATACCATCAAATGAGCCACTG	TGCAGGAGCAATACCACTGGGTCTGAGTGTAACCAAATGCCTGTCGTCATACCATCAAATGAGCCACTG	45:T>G	45	0.001258321	2.900208574	0.699425114	0.016651844
13801647|F|0-36:A>G-36:A>G	12	A/G	13801647|F|0--36:A>G	TGCAGGTTTTGTTTGGGGTCAAAGGTTGCAGAACGCATTGGTCACTTTTCCCCCTTTCACTGCATGAGA	TGCAGGTTTTGTTTGGGGTCAAAGGTTGCAGAACGCGTTGGTCACTTTTCCCCCTTTCACTGCATGAGA	36:A>G	36	0.001344146	2.871553553	0.718394344	0.016458505
13792008|F|0-53:C>T-53:C>T	19	C/T	13792008|F|0--53:C>T	TGCAGTGTATGTGTTGATCATAACATATCTTTTTTAGTGCGCGCACAGGCTCCCGGAGACGCATGAGAT	TGCAGTGTATGTGTTGATCATAACATATCTTTTTTAGTGCGCGCACAGGCTCCTGGAGACGCATGAGAT	53:C>T	53	0.001375072	2.861674474	0.682428727	0.016391877
13801561|F|0-57:G>A-57:G>A	16	G/A	13801561|F|0--57:G>A	TGCAGCACGAGCGGCAGCGCGAGCAGCTCCACCGATGACAGGAAGAAGTGTGGAAATGTAAATGTTTGC	TGCAGCACGAGCGGCAGCGCGAGCAGCTCCACCGATGACAGGAAGAAGTGTGGAAATATAAATATTTGC	57:G>A	57	0.001759838	2.754527301	0.719256155	0.015670181
13786687|F|0-34:C>T-34:C>T	5	C/T	13786687|F|0--34:C>T	TGCAGGCGTAAACTAATTAAGAGAAACAAGCCATCTGGCGCATGTGGACATGGTCAGGTCAGCTAAGAT	TGCAGGCGTAAACTAATTAAGAGAAACAAGCCATTTGGCGCATGTGGACATGGTCAGGTCAGCTAAGAT	34:C>T	34	0.001765019	2.753250571	0.700763043	0.015661592
13786616|F|0-13:T>A-13:T>A	15	T/A	13786616|F|0--13:T>A	TGCAGGCACAAATTGTAATTCATAAAGGTTAAGGGGGTCAATGCCTTTTATTACCAGTCTGAGTGCATC	TGCAGGCACAAATAGTAATTCATAAAGGTTAAGGGGGTCAATGCCTTTTATTACCAGTCTGAGTGCATC	13:T>A	13	0.001765019	2.753250571	0.681297403	0.015661592
13792917|F|0-14:C>T-14:C>T	16	C/T	13792917|F|0--14:C>T	TGCAGCTGGTAATGCTAGCTGGTGGCATGAGATCGGAAGAGCGGTTCAGCAGGAATGCCGAGACCGATC	TGCAGCTGGTAATGTTAGCTGGTGGCATGAGATCGGAAGAGCGGTTCAGCAGGAATGCCGAGACCGATC	14:C>T	14	0.002946854	2.530641412	0.853114172	0.014168362
13794805|F|0-61:G>A-61:G>A	8	G/A	13794805|F|0--61:G>A	TGCAGGCCAAGTACCGAAGACAATCACAGCCGTGATATTCAGTACAACATAACTCCCTCTCGTGTGATA	TGCAGGCCAAGTACCGAAGACAATCACAGCCGTGATATTCAGTACAACATAACTCCCTCTCATGTGATA	61:G>A	61	0.003093429	2.509559866	0.859725751	0.014027427
13798271|F|0-37:C>T-37:C>T	4	C/T	13798271|F|0--37:C>T	TGCAGGTCTTAACTTAGACCATACACCTGTTTTAACACACGCTACAAATGTTAGCATGAGATCGGAAGA	TGCAGGTCTTAACTTAGACCATACACCTGTTTTAACATACGCTACAAATGTTAGCATGAGATCGGAAGA	37:C>T	37	0.003358252	2.47388674	0.915024851	0.013789148
13799220|F|0-22:G>A-22:G>A	14	G/A	13799220|F|0--22:G>A	TGCAGTCAGCTTCCGCCCTGCCGGCACCCAGAGCTCTAGTAGCATATGTACACCTCCTCTCAGGCTCCT	TGCAGTCAGCTTCCGCCCTGCCAGCACCCAGAGCTCTAGTAGCATATGTACACCTCCTCTCAGGCTCCT	22:G>A	22	0.00357633	2.446562423	0.93767322	0.013606814
13797107|F|0-60:G>A-60:G>A	5	G/A	13797107|F|0--60:G>A	TGCAGCGCTGCGTCTTCACGGCAGATCGGAGGCTACAGTGAGTCGCTATCGGAAAGTGACGGGATGGGC	TGCAGCGCTGCGTCTTCACGGCAGATCGGAGGCTACAGTGAGTCGCTATCGGAAAGTGACAAGATGGGC	60:G>A	60	0.003600083	2.443687522	0.926421283	0.013587639
13802105|F|0-38:G>T-38:G>T	3	G/T	100042330|F|0--38:G>T	TGCAGAGTAGACAATCTGCTTCTTGTTTACACCAGCTTGTGCATGAGATCGGAAGAGCGGTTCAGCAGG	TGCAGAGTAGACAGTCTGCTTCTTGTTTACACCAGCTTTTGCATGAGATCGGAAGAGCGGTTCAGCAGG	38:G>T	38	0.003607575	2.442784652	0.911470179	0.013581617
13796656|F|0-43:A>G-43:A>G	18	A/G	13796656|F|0--43:A>G	TGCAGACGTAAAACGGAGCCTCTTCTCTGCCTTGGCTGCGTCTAGTGCCTGAAACATAGTGGCATGAGA	TGCAGACGTAAAACGGAGCCTCTTCTCTGCCTTGGCTGCGTCTGGTGCCTGAAACATAGTGGCATGAGA	43:A>G	43	0.003709936	2.430633634	0.920594008	0.013500594
13791642|F|0-49:A>T-49:A>T	16	A/T	13791642|F|0--49:A>T	TGCAGTAGCAGGATTTTTATTTTAACCTCTTGGTGCAGAGTGATGGGATAAAGTGAAATATTATCAGAG	TGCAGTAGCAGGATTTTTATTTTAACCTCTTGGTGCAGAGTGATGGGATTAAGTGAAATATTATCAGAG	49:A>T	49	0.003974649	2.400701191	0.936130947	0.013301143
13801904|F|0-30:G>A-30:G>A	19	G/A	100041806|F|0--30:G>A	TGCAGTTGAGTGGGAGGCGAGAGGACAGAGGGATGTGATGCAAAGTCTGAAAAACCCGATGGTGGAGCT	TGCAGTTGAGTAGGAGGCGAGAGGACAGAGAGATGTGATGCAAAGTCTGAAAAACCCGATGGTGGAGCT	30:G>A	30	0.004269711	2.369601484	0.912798599	0.013094126
13802057|F|0-54:G>A-54:G>A	3	G/A	13802057|F|0--54:G>A	TGCAGTGCAGTAACATGAGATGTTTGCTGCACCTCTGTCCTGCCAGAATGTTGTGGAGAGGATGGTTGG	TGCAGTGCAGTAACATGAGATGTTTGCTGCACCTCTGTCCTGCCAGAATGTTGTAGAGAGGATGGTTGG	54:G>A	54	0.004406368	2.35591921	0.927740807	0.013003119
20270093|F|0-41:A>T-41:A>T	18	A/T	100021563|F|0--41:A>T	TGCAGTCGTTTTCATCATTGCATACATTATGGAGACGCTGCATAAAAGAGTCTGCCTGCTGGGGGTGTG	TGCAGTCGTTTTCATCATTGCATACATTATGGAGACGCTGCTTAAAAGAGTCTGCCTGCTGGGGGTGTG	41:A>T	41	0.00446822	2.349865433	0.926722207	0.012962866
13785999|F|0-58:A>T-58:A>T	4	A/T	13785999|F|0--58:A>T	TGCAGCCCGTCTCTTTTCCAGGCATAACTGAGGTTTGCACGTCTGAAACAAAGCAATGACTTGTCTGGA	TGCAGCCCGTCTCTTTTCCAGGCATAACTGAGGTTTGCACGTCTGAAACAAAGCAATGTCTTGTCTGGA	58:A>T	58	0.004770619	2.321425305	0.974889937	0.012773879
13787593|F|0-26:G>A-26:G>A	7	G/A	13787593|F|0--26:G>A	TGCAGTTCAGGTCTACACCCATTAATGATGCCCCTGACCCAAACTAATGCCTACCGATCCACGACAGAC	TGCAGTTCAGGTCTACACCCATTAATAATGCCCCTGACCCAAACTAATGCCTACCGATCCACGACAGAC	26:G>A	26	0.005057311	2.296080316	1	0.012605623
13799574|F|0-26:G>T-26:G>T	12	G/T	100037160|F|0--26:G>T	TGCAGCCCTTCCATGGCCCACAGGCTGGGAACCACTGAGCTAAGTATTATAAGTAGCATGAGATCGGAA	TGCAGCCCTTCCATGGCCCACAGGCTTGGAACCACTGAGCTAAGTATTATAAGTAGCATGAGATCGGAA	26:G>T	26	0.005613327	2.250779665	0.987377098	0.012305285
13798551|F|0-21:G>T-21:G>T	1	G/T	13798551|F|0--21:G>T	TGCAGAAAACACATTGTAATCGGTTGTGTCCTATATACGAGATCGTAAAGCTTGTGCAACACATTTACA	TGCAGAAAACACATTGTAATCTGTTGTGTCCTATATACGAGATCGTAAAGCTTGTGCAACACATTTACA	21:G>T	21	0.00750052	2.124908644	1	0.011473632
13798260|F|0-17:G>A-17:G>A	13	G>A	13798260|F|0--17:G>A	TGCAGGGTCACTCAGGTGACTTGTGCATCAGCACGTCACGCATGAGATCGGAAGAGCGGTTCAGCAGGA	TGCAGGGTCACTCAGGTAACTTGTGCATCAGCACGTCACGCATGAGATCGGAAGAGCGGTTCAGCAGGA	17:G>A	17	0.007565671	2.121152526	1	0.011448883
13798806|F|0-39:G>A-39:G>A	20	G/A	13798806|F|0--39:G>A	TGCAGCAGTAAAAATCGAAGTGTGTTTAAGCTGCGACGAGCGCGGTGCTAAAACACTGACTCACCCAGC	TGCAGCAGTAAAAATCGAAGTGTGTTTAAGCTGCGACGAACGCGGTGCTAAAACACTGACTCACCCAGC	39:G>A	39	0.007761267	2.110067351	1	0.011375867
13802089|F|0-34:C>T-34:C>T	21	C/T	13802089|F|0--34:C>T	TGCAGGACGCAATGCATCATTCTGAACAGGACGTCACCTTCTGCATGAGATCGGAAGAGCGGTTCAGCA	TGCAGGACGCAATGCATCATTCTGAACAGGACGTTACCTTCTGCATGAGATCGGAAGAGCGGTTCAGCA	34:C>T	34	0.009023472	2.044626308	1	0.010945577
13794661|F|0-10:G>A-10:G>A	3	G/A	13794661|F|0--10:G>A	TGCAGGCCAGGTTTTTATCTCAACTGGTGCTTAGTTTCAATATGGTTTGGATCAGAGTGGCACCGATCA	TGCAGGACAGATTTTTATCTCAACTGGTGCTTAGTTTCAATATGGTTTGGATCAGAGTGGCACCGATCA	10:G>A	10	0.009982299	2.000769431	1	0.010657964
